# Supplementary material for: Endogenous Reference Genes for Gene Expression Studies on Bicuspid Aortic Valve Associated Aortopathy in Humans
Source: PLoS One. 2016 Oct 11;11(10):e0164329. doi: 10.1371/journal.pone.0164329 (PMC5058495; doi:10.1371/journal.pone.0164329)
Supplement: S1 Table — Data are listed numerically according to study ID together with the PCR plate well, the crossing threshold (Ct) value and corresponding candidate housekeeping gene. (XLSX) [file pone.0164329.s001.xlsx]

## Sheet: Sheet1
Species	Official gene symbol	Accession number	Anchor Nucleotide	Context length sequence (base pairs)
HUMAN	18S	M10098	235	99
HUMAN	ACTB-EGT	NM_001101	1195	106
HUMAN	ATP5B	NM_001686	1200	150
HUMAN	B2M	NM_004048	362	141
HUMAN	CYC1	NM_001916	929	207
HUMAN	EIF4A2	NM_001967	900	146
HUMAN	GAPDH	NM_002046	1087	142
HUMAN	RPL13A	NM_012423	727	223
HUMAN	SDHA	NM_004168	1032	154
HUMAN	TOP1	NM_003286	2361	195
HUMAN	UBC	NM_021009	452	192
HUMAN	YWHAZ	NM_003406	2585	150
