# Supplementary material for: Endogenous Reference Genes for Gene Expression Studies on Bicuspid Aortic Valve Associated Aortopathy in Humans
Source: PLoS One. 2016 Oct 11;11(10):e0164329. doi: 10.1371/journal.pone.0164329 (PMC5058495; doi:10.1371/journal.pone.0164329)
Supplement: S2 Table — (XLSX) [file pone.0164329.s002.xlsx]

## Sheet: Sheet1
PCR Plate Well Number	Sample ID	Ct Value	Gene of Interest
A1	BAV 1	19.81	ACTB
A2	BAV 1	19.85
A3	BAV 1	21.69	GAPDH
A4	BAV 1	21.21
A5	BAV 1	22.96	UBC
A6	BAV 1	23.14
A7	BAV 1	21.8	B2M
A8	BAV 1	21.74
A9	BAV 1	25.37	YWHAZ
A10	BAV 1	25.5
A11	BAV 1	25.54	RPL13A
A12	BAV 1	25.61
A13	BAV 1	9.96	18S
A14	BAV 1	9.91
A15	BAV 1	29.16	CYC1
A16	BAV 1	29.17
A17	BAV 1	25.79	EIF4A2
A18	BAV 1	25.81
A19	BAV 1	26.82	SDHA
A20	BAV 1	27.56
A21	BAV 1	28.59	TOP1
A22	BAV 1	27.48
A23	BAV 1	25.19	ATP5B
A24	BAV 1	25
B1	BAV 2	20.57	ACTB
B2	BAV 2	20.3
B3	BAV 2	22.33	GAPDH
B4	BAV 2	22.16
B5	BAV 2	23.69	UBC
B6	BAV 2	23.63
B7	BAV 2	23.71	B2M
B8	BAV 2	23.81
B9	BAV 2	25.82	YWHAZ
B10	BAV 2	25.84
B11	BAV 2	26.23	RPL13A
B12	BAV 2	26.3
B13	BAV 2	10.64	18S
B14	BAV 2	10.66
B15	BAV 2	30.15	CYC2
B16	BAV 2	30.09
B17	BAV 2	25.5	EIF4A3
B18	BAV 2	25.33
B19	BAV 2	26.89	SDHA
B20	BAV 2	27.23
B21	BAV 2	28.92	TOP2
B22	BAV 2	28.93
B23	BAV 2	26.22	ATP5B
B24	BAV 2	26.09
C1	BAV 6	19.77	ACTB
C2	BAV 6	19.46
C3	BAV 6	20.6	GAPDH
C4	BAV 6	21.57
C5	BAV 6	22.8	UBC
C6	BAV 6	22.83
C7	BAV 6	22.6	B2M
C8	BAV 6	22.59
C9	BAV 6	24.77	YWHAZ
C10	BAV 6	24.67
C11	BAV 6	25.46	RPL13A
C12	BAV 6	25.55
C13	BAV 6	9.71	18S
C14	BAV 6	9.67
C15	BAV 6	28.71	CYC3
C16	BAV 6	28.61
C17	BAV 6	24.48	EIF4A4
C18	BAV 6	24.59
C19	BAV 6	26.66	SDHA
C20	BAV 6	26.81
C21	BAV 6	28.42	TOP3
C22	BAV 6	28.08
C23	BAV 6	25.24	ATP5B
C24	BAV 6	25.32
D1	BAV 7	21.16	ACTB
D2	BAV 7	21.11
D3	BAV 7	23	GAPDH
D4	BAV 7	22.75
D5	BAV 7	24.28	UBC
D6	BAV 7	24.2
D7	BAV 7	24.46	B2M
D8	BAV 7	24.45
D9	BAV 7	26.13	YWHAZ
D10	BAV 7	26.18
D11	BAV 7	27.03	RPL13A
D12	BAV 7	26.91
D13	BAV 7	10.91	18S
D14	BAV 7	10.9
D15	BAV 7	30.35	CYC4
D16	BAV 7	30.34
D17	BAV 7	25.8	EIF4A5
D18	BAV 7	25.79
D19	BAV 7	27.26	SDHA
D20	BAV 7	27.3
D21	BAV 7	29.62	TOP4
D22	BAV 7	29.3
D23	BAV 7	26.68	ATP5B
D24	BAV 7	26.63
E1	BAV 10	19.63	ACTB
E2	BAV 10	19.93
E3	BAV 10	21.35	GAPDH
E4	BAV 10	21.39
E5	BAV 10	22.89	UBC
E6	BAV 10	22.97
E7	BAV 10	23.11	B2M
E8	BAV 10	22.54
E9	BAV 10	24.67	YWHAZ
E10	BAV 10	24.72
E11	BAV 10	25.51	RPL13A
E12	BAV 10	25.47
E13	BAV 10	9.51	18S
E14	BAV 10	9.8
E15	BAV 10	28.7	CYC5
E16	BAV 10	28.82
E17	BAV 10	24.48	EIF4A6
E18	BAV 10	24.69
E19	BAV 10	26.83	SDHA
E20	BAV 10	26.5
E21	BAV 10	28.3	TOP5
E22	BAV 10	28.26
E23	BAV 10	25.3	ATP5B
E24	BAV 10	25.17
A1	BAV 11	24.6	ACTB
A2	BAV 11	24.98
A3	BAV 11	26.7	GAPDH
A4	BAV 11	26.61
A5	BAV 11	27.65	UBC
A6	BAV 11	27.72
A7	BAV 11	27.23	B2M
A8	BAV 11	27.52
A9	BAV 11	29.54	YWHAZ
A10	BAV 11	29.77
A11	BAV 11	29.61	RPL13A
A12	BAV 11	29.53
A13	BAV 11		18S
A14	BAV 11	12.97
A15	BAV 11	32.25	CYC16
A16	BAV 11	32.37
A17	BAV 11	29.13	EIF4A17
A18	BAV 11	29.12
A19	BAV 11	28.98	SDHA
A20	BAV 11	28.97
A21	BAV 11	31.39	TOP16
A22	BAV 11	30.95
A23	BAV 11	30.26	ATP5B
A24	BAV 11	29.82
B1	BAV 13	20.52	ACTB
B2	BAV 13	20.17
B3	BAV 13	22.2	GAPDH
B4	BAV 13	22.13
B5	BAV 13	23.16	UBC
B6	BAV 13	24
B7	BAV 13	22.97	B2M
B8	BAV 13	22.98
B9	BAV 13	24.93	YWHAZ
B10	BAV 13	25.64
B11	BAV 13	25.84	RPL13A
B12	BAV 13	25.6
B13	BAV 13	9.96	18S
B14	BAV 13	10.03
B15	BAV 13	29.95	CYC17
B16	BAV 13
B17	BAV 13	24.83	EIF4A18
B18	BAV 13	24.84
B19	BAV 13	26.43	SDHA
B20	BAV 13	26.85
B21	BAV 13	27.84	TOP17
B22	BAV 13	28.08
B23	BAV 13	25.18	ATP5B
B24	BAV 13	25.09
G1	BAV 14	20.59	ACTB
G2	BAV 14	20.73
G3	BAV 14	21.99	GAPDH
G4	BAV 14	22.38
G5	BAV 14	23.62	UBC
G6	BAV 14	23.55
G7	BAV 14	22.91	B2M
G8	BAV 14	22.97
G9	BAV 14	25.7	YWHAZ
G10	BAV 14	25.79
G11	BAV 14	25.88	RPL13A
G12	BAV 14	26.01
G13	BAV 14	10.16	18S
G14	BAV 14	10.26
G15	BAV 14	29.59	CYC7
G16	BAV 14	29.89
G17	BAV 14	25.22	EIF4A8
G18	BAV 14	25.21
G19	BAV 14	27.22	SDHA
G20	BAV 14	27.43
G21	BAV 14	28.54	TOP7
G22	BAV 14	28.55
G23	BAV 14	26.1	ATP5B
G24	BAV 14	26.22
H1	BAV 15	19.78	ACTB
H2	BAV 15	19.9
H3	BAV 15	21.51	GAPDH
H4	BAV 15	21.6
H5	BAV 15	23.23	UBC
H6	BAV 15	23.26
H7	BAV 15	23.02	B2M
H8	BAV 15	22.93
H9	BAV 15	25.33	YWHAZ
H10	BAV 15	25.21
H11	BAV 15	25.56	RPL13A
H12	BAV 15	25.61
H13	BAV 15	10.14	18S
H14	BAV 15	10.54
H15	BAV 15	29.08	CYC8
H16	BAV 15	29.06
H17	BAV 15	25.25	EIF4A9
H18	BAV 15	25.2
H19	BAV 15	26.78	SDHA
H20	BAV 15	26.67
H21	BAV 15	28.13	TOP8
H22	BAV 15	28.68
H23	BAV 15	25.28	ATP5B
H24	BAV 15	25.32
I1	BAV 16	19.74	ACTB
I2	BAV 16	19.81
I3	BAV 16	21.78	GAPDH
I4	BAV 16	21.58
I5	BAV 16	23.08	UBC
I6	BAV 16	23.04
I7	BAV 16	23.6	B2M
I8	BAV 16	23.56
I9	BAV 16	25.05	YWHAZ
I10	BAV 16	25.06
I11	BAV 16	25.88	RPL13A
I12	BAV 16	26.01
I13	BAV 16	10.18	18S
I14	BAV 16	10.15
I15	BAV 16	29.13	CYC9
I16	BAV 16	29.18
I17	BAV 16	24.72	EIF4A10
I18	BAV 16	24.75
I19	BAV 16	26.63	SDHA
I20	BAV 16	26.77
I21	BAV 16	28.59	TOP9
I22	BAV 16	28.77
I23	BAV 16	25.54	ATP5B
I24	BAV 16	25.47
J1	BAV 17	21.3	ACTB
J2	BAV 17	21.51
J3	BAV 17	22.82	GAPDH
J4	BAV 17	22.81
J5	BAV 17	24.13	UBC
J6	BAV 17	24.27
J7	BAV 17	24.11	B2M
J8	BAV 17	24.49
J9	BAV 17	26.26	YWHAZ
J10	BAV 17	26.29
J11	BAV 17	26.79	RPL13A
J12	BAV 17	26.8
J13	BAV 17	10.74	18S
J14	BAV 17	10.66
J15	BAV 17	29.94	CYC10
J16	BAV 17	30.23
J17	BAV 17	25.58	EIF4A11
J18	BAV 17
J19	BAV 17	27.27	SDHA
J20	BAV 17	27.49
J21	BAV 17	29.31	TOP10
J22	BAV 17	29.1
J23	BAV 17	26.91	ATP5B
J24	BAV 17	27.08
K1	BAV 18	22.15	ACTB
K2	BAV 18	21.99
K3	BAV 18	23.86	GAPDH
K4	BAV 18	23.78
K5	BAV 18	25.08	UBC
K6	BAV 18	25.15
K7	BAV 18	25.19	B2M
K8	BAV 18	25.07
K9	BAV 18	27.35	YWHAZ
K10	BAV 18	27.55
K11	BAV 18	28.05	RPL13A
K12	BAV 18	27.68
K13	BAV 18	12.03	18S
K14	BAV 18	11.58
K15	BAV 18	31.09	CYC11
K16	BAV 18	31.22
K17	BAV 18	26.94	EIF4A12
K18	BAV 18	26.85
K19	BAV 18	28.59	SDHA
K20	BAV 18	28.19
K21	BAV 18	30.27	TOP11
K22	BAV 18	30.36
K23	BAV 18	27.76	ATP5B
K24	BAV 18	27.62
L1	BAV 20	19.05	ACTB
L2	BAV 20	19.76
L3	BAV 20	21.7	GAPDH
L4	BAV 20	21.71
L5	BAV 20	22.95	UBC
L6	BAV 20	22.94
L7	BAV 20	23.25	B2M
L8	BAV 20	23.24
L9	BAV 20	25.68	YWHAZ
L10	BAV 20	25.09
L11	BAV 20	26.2	RPL13A
L12	BAV 20	26.12
L13	BAV 20	10.3	18S
L14	BAV 20	10.44
L15	BAV 20	29.89	CYC12
L16	BAV 20	29.59
L17	BAV 20	24.76	EIF4A13
L18	BAV 20	24.75
L19	BAV 20	27.28	SDHA
L20	BAV 20	27.05
L21	BAV 20	28.88	TOP12
L22	BAV 20	28.61
L23	BAV 20	25.63	ATP5B
L24	BAV 20	25.77
M1	BAV 24	20.13	ACTB
M2	BAV 24	20.07
M3	BAV 24	21.86	GAPDH
M4	BAV 24	21.9
M5	BAV 24	23.19	UBC
M6	BAV 24	23.17
M7	BAV 24	23.42	B2M
M8	BAV 24	23.27
M9	BAV 24	24.96	YWHAZ
M10	BAV 24	25.86
M11	BAV 24	27.03	RPL13A
M12	BAV 24	26.83
M13	BAV 24	10.4	18S
M14	BAV 24	10.32
M15	BAV 24	29.67	CYC13
M16	BAV 24	29.68
M17	BAV 24	25.13	EIF4A14
M18	BAV 24	25
M19	BAV 24	27.35	SDHA
M20	BAV 24	27.43
M21	BAV 24	28.6	TOP13
M22	BAV 24	28.87
M23	BAV 24	25.78	ATP5B
M24	BAV 24	25.95
C1	BAV 26	20.62	ACTB
C2	BAV 26	20.67
C3	BAV 26	22.15	GAPDH
C4	BAV 26	22.32
C5	BAV 26	23.23	UBC
C6	BAV 26	23.24
C7	BAV 26	22.69	B2M
C8	BAV 26	22.7
C9	BAV 26	24.59	YWHAZ
C10	BAV 26	24.61
C11	BAV 26	25.19	RPL13A
C12	BAV 26	25.66
C13	BAV 26	9.81	18S
C14	BAV 26	9.82
C15	BAV 26	29.06	CYC18
C16	BAV 26	28.95
C17	BAV 26	24.34	EIF4A19
C18	BAV 26	24.89
C19	BAV 26	26.03	SDHA
C20	BAV 26	26.5
C21	BAV 26	28.24	TOP18
C22	BAV 26	27.99
C23	BAV 26	25.12	ATP5B
C24	BAV 26	25.54
D1	BAV 27	20.84	ACTB
D2	BAV 27	20.89
D3	BAV 27	22.61	GAPDH
D4	BAV 27	22.61
D5	BAV 27	24.19	UBC
D6	BAV 27	23.69
D7	BAV 27	23.55	B2M
D8	BAV 27	23.5
D9	BAV 27	26.16	YWHAZ
D10	BAV 27	26.2
D11	BAV 27	26.2	RPL13A
D12	BAV 27	26.22
D13	BAV 27	10.84	18S
D14	BAV 27
D15	BAV 27	31.05	CYC19
D16	BAV 27	29.85
D17	BAV 27	26.08	EIF4A20
D18	BAV 27	25.32
D19	BAV 27	28.27	SDHA
D20	BAV 27	28.17
D21	BAV 27	28.72	TOP19
D22	BAV 27	28.94
D23	BAV 27	25.87	ATP5B
D24	BAV 27	26.26
N1	BAV 28	20.94	ACTB
N2	BAV 28	20.76
N3	BAV 28	22.24	GAPDH
N4	BAV 28	22.34
N5	BAV 28	23.53	UBC
N6	BAV 28	23.7
N7	BAV 28	23.92	B2M
N8	BAV 28	24.43
N9	BAV 28	25.91	YWHAZ
N10	BAV 28	25.96
N11	BAV 28	25.82	RPL13A
N12	BAV 28	26.86
N13	BAV 28	10.8	18S
N14	BAV 28	10.77
N15	BAV 28	30.04	CYC14
N16	BAV 28	29.88
N17	BAV 28	25.27	EIF4A15
N18	BAV 28	25.23
N19	BAV 28	27.15	SDHA
N20	BAV 28	26.9
N21	BAV 28	29.01	TOP14
N22	BAV 28	29.05
N23	BAV 28	26.1	ATP5B
N24	BAV 28	26.11
O1	BAV 30	20.71	ACTB
O2	BAV 30	20.7
O3	BAV 30	22.62	GAPDH
O4	BAV 30	22.37
O5	BAV 30	23.78	UBC
O6	BAV 30	23.74
O7	BAV 30	24	B2M
O8	BAV 30	23.95
O9	BAV 30	25.87	YWHAZ
O10	BAV 30	25.9
O11	BAV 30	26.59	RPL13A
O12	BAV 30	26.59
O13	BAV 30	10.75	18S
O14	BAV 30	10.78
O15	BAV 30	29.95	CYC15
O16	BAV 30	29.83
O17	BAV 30	25.19	EIF4A16
O18	BAV 30	25.14
O19	BAV 30	26.47	SDHA
O20	BAV 30	26.44
O21	BAV 30	28.71	TOP15
O22	BAV 30	28.83
O23	BAV 30	26.24	ATP5B
O24	BAV 30	26.29
E1	BAV 32	20.19	ACTB
E2	BAV 32	20.18
E3	BAV 32	21.57	GAPDH
E4	BAV 32	21.55
E5	BAV 32	22.91	UBC
E6	BAV 32	22.85
E7	BAV 32	22.68	B2M
E8	BAV 32	22.66
E9	BAV 32	24.62	YWHAZ
E10	BAV 32	24.73
E11	BAV 32	25.22	RPL13A
E12	BAV 32	24.96
E13	BAV 32	9.11	18S
E14	BAV 32	9.24
E15	BAV 32	28.79	CYC20
E16	BAV 32	28.69
E17	BAV 32	24.54	EIF4A21
E18	BAV 32	24.44
E19	BAV 32	26.17	SDHA
E20	BAV 32	26.06
E21	BAV 32	27.93	TOP20
E22	BAV 32	28.11
E23	BAV 32	24.84	ATP5B
E24	BAV 32	24.89
F1	BAV 33	19.97	ACTB
F2	BAV 33	19.92
F3	BAV 33	21.97	GAPDH
F4	BAV 33	21.29
F5	BAV 33	22.84	UBC
F6	BAV 33	22.88
F7	BAV 33	23.25	B2M
F8	BAV 33	23.26
F9	BAV 33	24.89	YWHAZ
F10	BAV 33	24.53
F11	BAV 33	24.98	RPL13A
F12	BAV 33	25.11
F13	BAV 33	9.2	18S
F14	BAV 33	9.73
F15	BAV 33	28.8	CYC21
F16	BAV 33	29.18
F17	BAV 33	24.12	EIF4A22
F18	BAV 33	24.52
F19	BAV 33	26.05	SDHA
F20	BAV 33	26.24
F21	BAV 33	28.12	TOP21
F22	BAV 33	28.03
F23	BAV 33	24.91	ATP5B
F24	BAV 33	24.85
G1	BAV 35	21.08	ACTB
G2	BAV 35	21.13
G3	BAV 35	22.44	GAPDH
G4	BAV 35	22.55
G5	BAV 35	24.37	UBC
G6	BAV 35	23.97
G7	BAV 35	22.79	B2M
G8	BAV 35	22.47
G9	BAV 35	25.77	YWHAZ
G10	BAV 35	25.18
G11	BAV 35	26.09	RPL13A
G12	BAV 35	25.81
G13	BAV 35	10.29	18S
G14	BAV 35	10.89
G15	BAV 35	30.58	CYC22
G16	BAV 35	29.84
G17	BAV 35	25.52	EIF4A23
G18	BAV 35	26.02
G19	BAV 35	27.15	SDHA
G20	BAV 35	27.46
G21	BAV 35	29.22	TOP22
G22	BAV 35	29.33
G23	BAV 35	26.49	ATP5B
G24	BAV 35	25.96
